# Supplementary material for: Antitumor Properties of a New Macrocyclic Tetranuclear Oxidovanadium(V) Complex with 3-Methoxysalicylidenvaline Ligand
Source: Biomedicines. 2022 May 24;10(6):1217. doi: 10.3390/biomedicines10061217 (PMC9220379; doi:10.3390/biomedicines10061217)
Supplement: Supplementary file 1 [file biomedicines-10-01217-s001.zip]

Archive with 1 entries (1 files):
- biomedicines-1707282-Supplementary Material.pdf
